# Supplementary material for: STR-based feature extraction and selection for genetic feature discovery in neurological disease genes
Source: Sci Rep. 2023 Feb 11;13:2480. doi: 10.1038/s41598-023-29376-4 (PMC9922266; doi:10.1038/s41598-023-29376-4)
Supplement: Supplementary file 1 — Supplementary Information. [file 41598_2023_29376_MOESM1_ESM.xlsx]

## Sheet: Title
Title:	STR-based feature extraction and selection for genetic feature discovery in neurological disease genes
Author list:	Jasbir Dhaliwal and John Wagner

## Sheet: Table S1
Table S1. Descriptive statistics on RUs and RSs of neurological and all human genes.
			Mean		Stdev		Max		Min
	No.	RU	NEU	HUM	NEU	HUM	NEU	HUM	NEU	HUM
	1	AAA	66.5704	45.6109	115.48	74.7441	965	1733	4	4
	2	AAC	2.87089	1.87837	7.04171	4.93182	67	80	4	4
	3	AAG	1.03991	0.687185	3.06107	2.96209	19	90	4	4
	4	AAT	4.8662	3.02692	11.1331	7.57851	139	139	4	4
	5	ACA	2.88263	1.88407	6.955	4.92926	67	85	4	4
	6	ACC	0.671362	0.485619	3.21247	3.30658	52	175	4	4
	7	ACG	0.028169	0.0119789	0.334882	0.241273	4	9	4	4
	8	ACT	0.124413	0.105972	0.980283	0.949615	11	29	4	4
	9	AGA	0.894366	0.63921	2.58423	2.84864	18	94	4	4
	10	AGC	1.11502	0.532527	3.95069	2.25169	30	60	4	4
	11	AGG	1.49061	0.973374	3.53352	4.05781	23	350	4	4
	12	AGT	0.279343	0.139951	1.65334	1.08394	20	49	4	4
	13	ATA	4.46714	2.91508	10.6883	7.552	133	133	4	4
	14	ATC	0.880282	0.496768	3.01638	2.381	29	75	4	4
	15	ATG	0.685446	0.660144	2.32827	3.64207	16	188	4	4
	16	ATT	5.39202	3.77543	11.9589	9.26341	130	449	4	4
	17	CAA	3.23005	2.07484	7.82477	5.32294	83	87	4	4
	18	CAC	0.657277	0.514203	3.16152	3.5708	52	209	4	4
	19	CAG	1.19718	0.562355	4.04953	2.31309	30	61	4	4
	20	CAT	0.924883	0.512542	3.10809	2.42255	35	78	4	4
	21	CCA	0.798122	0.5416	3.29229	3.31928	51	162	4	4
	22	CCC	0.446009	0.295025	1.53643	1.25115	11	24	4	4
	23	CCG	0.438967	0.378047	2.01226	1.74057	19	47	4	4
	24	CCT	1.57042	1.14612	4.42782	4.64105	41	195	4	4
	25	CGA	0.0305164	0.0128091	0.364944	0.249686	5	9	4	4
	26	CGC	0.462441	0.399632	2.04301	1.76401	19	33	4	4
	27	CGG	0.793427	0.522564	3.1458	2.56558	33	195	4	4
	28	CGT	0.0117371	0.0113859	0.242251	0.43014	5	46	5	4
	29	CTA	0.197183	0.107039	1.08621	0.955907	10	30	4	4
	30	CTC	1.37324	0.968689	4.11186	4.27075	37	191	4	4
	31	CTG	1.07512	0.620234	3.19912	2.03244	30	37	4	4
	32	CTT	1.42723	0.921485	4.9	3.92997	54	123	4	4
	33	GAA	0.981221	0.707407	2.7172	3.00066	23	90	4	4
	34	GAC	0.0305164	0.0132242	0.364944	0.257038	5	9	4	4
	35	GAG	1.277	0.895807	3.26454	3.64045	28	285	4	4
	36	GAT	0.647887	0.670521	2.13166	3.62922	16	183	4	4
	37	GCA	1.14319	0.49493	4.07756	2.19948	31	60	4	4
	38	GCC	0.558685	0.456562	2.29323	1.92441	19	47	4	4
	39	GCG	0.814554	0.548123	3.0503	2.5984	31	191	4	4
	40	GCT	1.01408	0.607543	3.03157	2.02274	29	41	4	4
	41	GGA	1.44366	0.92955	3.45361	3.82611	23	310	4	4
	42	GGC	0.892019	0.613533	3.21359	2.84226	32	218	4	4
	43	GGG	0.197183	0.173457	0.986302	1.23373	9	109	4	4
	44	GGT	0.683099	0.742098	2.50563	5.97397	31	357	4	4
	45	GTA	0.2723	0.129396	1.65239	1.07339	19	51	4	4
	46	GTC	0.0117371	0.0119196	0.242251	0.419728	5	46	5	4
	47	GTG	0.697183	0.750934	2.13318	5.99768	16	352	4	4
	48	GTT	4.17606	2.99976	7.91897	6.73464	59	107	4	4
	49	TAA	4.50939	2.90269	10.8613	7.61286	138	145	4	4
	50	TAC	0.159624	0.102354	1.10947	0.931191	12	29	4	4
	51	TAG	0.279343	0.132835	1.7434	1.06892	20	41	4	4
	52	TAT	5.44366	3.69187	12.4658	9.0958	154	364	4	4
	53	TCA	0.920188	0.512483	3.09508	2.4121	30	64	4	4
	54	TCC	1.49061	1.05503	4.54687	4.65668	48	171	4	4
	55	TCG	0.0117371	0.0122754	0.242251	0.422815	5	46	5	4
	56	TCT	1.37324	0.874637	4.75163	3.77983	50	116	4	4
	57	TGA	0.687793	0.67485	2.30369	3.55497	22	167	4	4
	58	TGC	1.06103	0.565202	3.07415	1.94632	25	38	4	4
	59	TGG	0.821596	0.815632	2.54116	6.02615	22	368	4	4
	60	TGT	4.19953	3.01056	7.92198	6.74176	60	98	4	4
	61	TTA	5.23709	3.66845	12.185	9.06838	148	375	4	4
	62	TTC	1.56573	0.957066	5.13183	4.02903	50	138	4	4
	63	TTG	4.51408	3.35308	8.57169	7.88551	56	396	4	4
	64	TTT	89.8427	61.8309	143.369	95.6976	1199	2146	4	4

## Sheet: Table S2
Table S2. Effect of varying the top k features on NEU test sets. Matthews correlation coefficient indicated by MCC.
			Most significant RUs	Least significant RUs	All RUs
	k	Model	MCC	MCC	MCC
	5	SVM+Len	0.74	0.09	0.9
		SVM+Cnt	0.72	0.08	0.91
		SVM+MM	0.76	0.13	0.92
		SVM+Zsc	0.82	0.2	0.96
	10	SVM+Len	0.85	0.13	0.9
		SVM+Cnt	0.84	0.12	0.89
		SVM+MM	0.88	0.19	0.95
		SVM+Zsc	0.92	0.28	0.96
	15	SVM+Len	0.9	0.19	0.91
		SVM+Cnt	0.89	0.18	0.89
		SVM+MM	0.92	0.3	0.95
		SVM+Zsc	0.95	0.39	0.96
	20	SVM+Len	0.9	0.28	0.9
		SVM+Cnt	0.91	0.27	0.89
		SVM+MM	0.94	0.41	0.95
		SVM+Zsc	0.95	0.54	0.96
	23	SVM+Len	0.9	0.32	0.9
		SVM+Cnt	0.9	0.29	0.89
		SVM+MM	0.94	0.47	0.95
		SVM+Zsc	0.96	0.58	0.96

## Sheet: Table S3
Table S3. Effect of varying the top k features on HUM test sets. Matthews correlation coefficient indicated by MCC.
			Most significant RUs	Least significant RUs	All RUs
	k	Model	MCC	MCC	MCC
	5	SVM+Len	0.738	0.086	0.828
		SVM+Cnt	0.652	0.07	0.82
		SVM+MM	0.622	0.082	0.898
		SVM+Zsc	0.798	0.12	0.928
	10	SVM+Len	0.82	0.096	0.84
		SVM+Cnt	0.774	0.084	0.832
		SVM+MM	0.788	0.112	0.914
		SVM+Zsc	0.886	0.152	0.938
	15	SVM+Len	0.868	0.138	0.842
		SVM+Cnt	0.832	0.122	0.834
		SVM+MM	0.852	0.168	0.916
		SVM+Zsc	0.916	0.232	0.938
	20	SVM+Len	0.894	0.204	0.844
		SVM+Cnt	0.87	0.186	0.838
		SVM+MM	0.888	0.26	0.92
		SVM+Zsc	0.936	0.344	0.942
	23	SVM+Len	0.882	0.22	0.822
		SVM+Cnt	0.86	0.198	0.816
		SVM+MM	0.886	0.294	0.912
		SVM+Zsc	0.932	0.38	0.94

## Sheet: Table S4
Table S4. The RUs and their respective original and adjusted p-values. Statistically significant RUs at adjusted p-value, $p<0.000001$, are highlighted.
	No.	RU	Cnt		Len		MM
			Original	Adjusted	Original	Adjusted	Original	Adjusted
	1	AAA	0.712021	0.0870248	0.152033	0.0167237	0.36047	0.03823
	2	AAC	9.54352e-05	1.83713e-05	8.47437e-05	1.39827e-05	7.52933e-05	1.24234e-05
	3	AAG	0.000155659	2.92335e-05	0.000144501	2.32611e-05	0.00014328	2.30645e-05
	4	AAT	1.16953e-06	3.46362e-07	5.48269e-07	1.50774e-07	7.31718e-07	1.99808e-07
	5	ACA	0.000253487	4.53918e-05	0.000205507	3.1543e-05	0.000199863	3.06767e-05
	6	ACC	2.64077e-10	8.99962e-10	1.93184e-10	5.97498e-10	2.63676e-10	7.1525e-10
	7	ACG	1.06675e-05	2.51913e-06	1.05851e-05	2.14922e-06	1.06721e-05	2.20112e-06
	8	ACT	0.0906253	0.0120313	0.0907832	0.0101554	0.0913268	0.0102162
	9	AGA	2.87157e-06	7.8968e-07	2.49775e-06	5.88755e-07	2.65792e-06	6.40727e-07
	10	AGC	4.2563e-07	1.5925e-07	3.15587e-07	9.91846e-08	4.27251e-07	1.34279e-07
	11	AGG	5.91107e-09	7.58587e-09	4.77804e-09	5.73203e-09	5.33829e-09	5.87212e-09
	12	AGT	1.3363e-05	3.02632e-06	1.2515e-05	2.42938e-06	1.38242e-05	2.68353e-06
	13	ATA	4.34319e-07	1.5925e-07	2.59389e-07	8.55983e-08	2.53115e-07	8.79243e-08
	14	ATC	0.000635079	0.000106307	0.000611282	8.77057e-05	0.000615137	8.63809e-05
	15	ATG	1.16877e-06	3.46362e-07	9.706e-07	2.46383e-07	1.23694e-06	3.13992e-07
	16	ATT	2.05431e-07	8.78788e-08	1.72305e-07	6.31784e-08	1.65783e-07	6.6463e-08
	17	CAA	0.000384199	6.72349e-05	0.000288403	4.32604e-05	0.00027531	4.12965e-05
	18	CAC	2.6066e-06	7.43365e-07	1.80716e-06	4.41749e-07	2.71824e-06	6.40727e-07
	19	CAG	2.26746e-05	4.84985e-06	1.73675e-05	3.27501e-06	2.3451e-05	4.42219e-06
	20	CAT	0.000186076	3.41139e-05	0.000181208	2.84756e-05	0.000183496	2.8835e-05
	21	CCA	3.50634e-10	8.99962e-10	2.7159e-10	5.97498e-10	3.25114e-10	7.1525e-10
	22	CCC	1.01297e-11	7.79985e-11	9.24291e-12	6.10032e-11	1.02669e-11	6.77613e-11
	23	CCG	1.97025e-08	1.7831e-08	1.5922e-08	1.16761e-08	1.79432e-08	1.31584e-08
	24	CCT	0.00175066	0.000269602	0.00168296	0.00022215	0.00167585	0.000216875
	25	CGA	0.00636589	0.000907729	0.00632673	0.000773268	0.00636054	0.000763265
	26	CGC	4.78669e-07	1.67534e-07	3.94667e-07	1.184e-07	4.62976e-07	1.38893e-07
	27	CGG	5.99187e-08	3.54903e-08	7.10636e-08	3.60784e-08	5.59336e-08	2.8397e-08
	28	CGT	0.879731	0.105843	0.879533	0.0907018	0.879831	0.0907325
	29	CTA	0.010662	0.00144031	0.0104752	0.00121291	0.0107162	0.00121943
	30	CTC	0.00327622	0.000485133	0.0026308	0.000333909	0.00318938	0.000397168
	31	CTG	4.36798e-06	1.12112e-06	3.33502e-06	7.59005e-07	4.60319e-06	1.0127e-06
	32	CTT	0.00439994	0.000639236	0.00399364	0.000497321	0.00431342	0.000527196
	33	GAA	6.75493e-05	1.33367e-05	6.5508e-05	1.1086e-05	6.24555e-05	1.05694e-05
	34	GAC	0.00051287	8.77577e-05	0.000509031	7.4658e-05	0.000511471	7.50157e-05
	35	GAG	1.95485e-07	8.78788e-08	1.46448e-07	6.31784e-08	1.81263e-07	6.6463e-08
	36	GAT	2.90036e-07	1.17541e-07	2.42724e-07	8.43148e-08	2.9381e-07	9.69572e-08
	37	GCA	5.81198e-05	1.17769e-05	4.74305e-05	8.23793e-06	5.74632e-05	9.98046e-06
	38	GCC	3.91496e-08	2.74212e-08	3.25006e-08	1.78753e-08	3.5362e-08	2.19115e-08
	39	GCG	4.63676e-09	7.14061e-09	5.21093e-09	5.73203e-09	3.93441e-09	5.19342e-09
	40	GCT	6.94407e-07	2.32475e-07	4.72677e-07	1.35638e-07	7.56849e-07	1.99808e-07
	41	GGA	8.11311e-07	2.60295e-07	7.06385e-07	1.86486e-07	7.3741e-07	1.99808e-07
	42	GGC	3.14562e-09	6.05532e-09	2.98877e-09	4.93147e-09	2.68571e-09	4.43142e-09
	43	GGG	0.000779643	0.000125068	0.000766437	0.000105385	0.000795233	0.000107113
	44	GGT	7.01441e-06	1.74229e-06	6.30031e-06	1.34136e-06	7.87776e-06	1.6772e-06
	45	GTA	0.00199058	0.000300539	0.00193926	0.000250963	0.002015	0.000255749
	46	GTC	0.342678	0.043256	0.342561	0.0364662	0.342736	0.0370829
	47	GTG	2.07937e-05	4.57462e-06	1.96998e-05	3.61164e-06	2.48488e-05	4.55561e-06
	48	GTT	4.81217e-08	3.08781e-08	2.32009e-08	1.53126e-08	3.65192e-08	2.19115e-08
	49	TAA	1.65628e-07	8.02018e-08	8.6427e-08	4.07442e-08	8.18636e-08	3.85928e-08
	50	TAC	0.255244	0.0327563	0.254146	0.0274977	0.256145	0.028176
	51	TAG	0.00809563	0.00111315	0.00797025	0.000939351	0.00805166	0.000932298
	52	TAT	1.41289e-07	7.77088e-08	1.67415e-07	6.31784e-08	1.00721e-07	4.43173e-08
	53	TCA	4.68168e-05	9.74296e-06	4.43482e-05	7.91076e-06	4.50307e-05	8.0325e-06
	54	TCC	0.00126495	0.000198778	0.0010935	0.000147288	0.00122519	0.000161726
	55	TCG	0.364923	0.045321	0.364267	0.0381613	0.364923	0.03823
	56	TCT	0.006955	0.0009737	0.00674439	0.000809327	0.00719127	0.000847542
	57	TGA	1.66653e-07	8.02018e-08	1.59065e-07	6.31784e-08	1.72467e-07	6.6463e-08
	58	TGC	3.91731e-08	2.74212e-08	2.59721e-08	1.55832e-08	4.13752e-08	2.27564e-08
	59	TGG	1.07963e-05	2.51913e-06	1.07461e-05	2.14922e-06	1.1595e-05	2.31899e-06
	60	TGT	2.08414e-08	1.7831e-08	1.3116e-08	1.08207e-08	1.53228e-08	1.26413e-08
	61	TTA	4.36287e-06	1.12112e-06	4.74824e-06	1.04461e-06	2.87395e-06	6.5407e-07
	62	TTC	0.000749218	0.000122744	0.000632202	8.87772e-05	0.000786526	0.000107113
	63	TTG	1.14897e-08	1.26386e-08	7.57216e-09	7.13946e-09	6.90036e-09	6.50605e-09
	64	TTT	0.248382	0.032416	0.0179278	0.00204006	0.000533401	7.65315e-05

## Sheet: Table S5
Table S5. Effect of varying the top k features on DEL test sets. Matthews correlation coefficient indicated by MCC.
			Most significant RUs	Least significant RUs	All RUs
	k	Model	MCC	MCC	MCC
	5	SVM+Len	0.93	0.05	0.9
		SVM+Cnt	0.9	0.05	0.91
		SVM+MM	0.91	0.08	0.92
		SVM+Zsc	0.96	0.15	0.95
	10	SVM+Len	0.82	0.07	0.88
		SVM+Cnt	0.81	0.08	0.88
		SVM+MM	0.85	0.14	0.93
		SVM+Zsc	0.91	0.18	0.95
	15	SVM+Len	0.82	0.11	0.88
		SVM+Cnt	0.8	0.12	0.88
		SVM+MM	0.86	0.23	0.93
		SVM+Zsc	0.9	0.28	0.95
	20	SVM+Len	0.86	0.19	0.89
		SVM+Cnt	0.85	0.17	0.88
		SVM+MM	0.89	0.33	0.93
		SVM+Zsc	0.91	0.42	0.95
	23	SVM+Len	0.87	0.25	0.88
		SVM+Cnt	0.86	0.24	0.88
		SVM+MM	0.9	0.43	0.93
		SVM+Zsc	0.91	0.52	0.96

## Sheet: Table S6
Table S6. A separate experiment demonstrates the efficacy of our approach if a gene does not have any MSRUs on Test-6 of all three datasets. Matthews correlation coefficient indicated by MCC.
			NEU	HUM	DEL
	k	Model	MCC	MCC	MCC
	64	SVM+Len	0.84	0.736	0.83
		SVM+Cnt	0.81	0.66	0.79
		SVM+MM	0.94	0.81	0.92
		SVM+Zsc	0.95	0.828	0.94
